# Supplementary material for: Monocyte Chemotactic Proteins Mediate the Effects of Hyperglycemia in Chondrocytes: In Vitro Studies
Source: Life (Basel). 2022 Jun 3;12(6):836. doi: 10.3390/life12060836 (PMC9224901; doi:10.3390/life12060836)
Supplement: Supplementary file 1 [file life-12-00836-s001.zip]

Archive with 1 entries (1 files):
- life-1712161-supplementary.pdf
